# Supplementary material for: Use of Virtual Reality-Based Games to Improve Balance and Gait of Children and Adolescents with Sensorineural Hearing Loss: A Systematic Review and Meta-Analysis
Source: Sensors (Basel). 2023 Jul 22;23(14):6601. doi: 10.3390/s23146601 (PMC10385194; doi:10.3390/s23146601)
Supplement: Supplementary file 1 [file sensors-23-06601-s001.zip]

Archive with 1 entries (1 files):
- sensors-2473331-supplementary.pdf
